# Supplementary material for: Identification of Eight High Yielding Strains via Morpho-Molecular Characterization of Thirty-Three Wild Strains of Calocybe indica
Source: Foods. 2023 May 24;12(11):2119. doi: 10.3390/foods12112119 (PMC10253166; doi:10.3390/foods12112119)
Supplement: Supplementary file 1 [file foods-12-02119-s001.zip]

Archive with 3 entries (2 files):
- foods-2393466-supplementary/Supplementary Files/
- foods-2393466-supplementary/Supplementary Files/Supplementary Figures.pdf
- foods-2393466-supplementary/Supplementary Files/Supplementary Tables.pdf
